# Supplementary material for: Genome-Wide Association Study of Growth Performance and Immune Response to Newcastle Disease Virus of Indigenous Chicken in Rwanda
Source: Front Genet. 2021 Aug 16;12:723980. doi: 10.3389/fgene.2021.723980 (PMC8570395; doi:10.3389/fgene.2021.723980)
Supplement: Supplementary file 1 [file Data_Sheet_1.zip]

Archive with 3 entries (3 files):
- Suppl. Table 1.DOCX
- Suppl. Table 2.DOC
- Suppl. Table 3.DOC
